# Supplementary material for: Dose–Response Evaluation of Sugammadex for Reversal of Deep Rocuronium-Induced Neuromuscular Block in Cats
Source: Vet Sci. 2025 Nov 29;12(12):1135. doi: 10.3390/vetsci12121135 (PMC12737506; doi:10.3390/vetsci12121135)
Supplement: Supplementary file 1 [file vetsci-12-01135-s001.zip]

Archive with 1 entries (1 files):
- vetsci-3953512-supplementary.mov
